# Supplementary material for: Itch as Major Mediator of Effect of Tofacitinib on Health-Related Quality of Life in Psoriatic Arthritis: A Mediation Analysis
Source: J Clin Med. 2021 Sep 9;10(18):4081. doi: 10.3390/jcm10184081 (PMC8472763; doi:10.3390/jcm10184081)
Supplement: Supplementary file 1 [file jcm-10-04081-s001.zip]

Archive with 1 entries (1 files):
- jcm-1308552-supplementary.pdf
